# Supplementary material for: The Evolution of Dietary Consumption in the Spanish Adult Population and Its Relationship with Environmental Sustainability
Source: Nutrients. 2024 Dec 20;16(24):4391. doi: 10.3390/nu16244391 (PMC11677257; doi:10.3390/nu16244391)
Supplement: Supplementary file 1 [file nutrients-16-04391-s001.zip]

Archive with 1 entries (1 files):
- nutrients-3371864-supplementary.pdf
